# Supplementary material for: MM-associated circular RNA downregulates microRNA-19a through methylation to suppress proliferation of pancreatic adenocarcinoma cells
Source: Bioengineered. 2022 Apr 7;13(4):9294–300. doi: 10.1080/21655979.2022.2051815 (PMC9161914; doi:10.1080/21655979.2022.2051815)
Supplement: Supplemental Material [file KBIE_A_2051815_SM6841.zip]

Archive with 13 entries (12 files):
- supplementary/
- supplementary/circ-MYBL2.tif
- supplementary/circ_MYBL2.jpg
- supplementary/Control.tif
- supplementary/downloadFromZipFile.pdf
- supplementary/Figure S1.tif
- supplementary/miR-19a+circ-MYBL2.tif
- supplementary/miR-19a+circ_MYBL2.jpg
- supplementary/miR-19a.jpg
- supplementary/miR-19a.tif
- supplementary/NC miRNA.jpg
- supplementary/NCmiRNA.tif
- supplementary/pcDNA3.1.jpg
